# Supplementary material for: ﻿Asian species of the little-known subgenus Lagria (Lagriella) (Coleoptera, Tenebrionidae, Lagriinae), with a new species and the first record from China
Source: Zookeys. 2025 Dec 30;1265:87–101. doi: 10.3897/zookeys.1265.171898 (PMC12776028; doi:10.3897/zookeys.1265.171898)
Supplement: XML Treatment for Lagriella [file zookeys.1265.171898-treatment1.xml]

<!DOCTYPE tp:taxon-treatment
  PUBLIC "-//TaxonX//DTD Taxonomic Treatment Publishing DTD v0 20100105//EN" "tax-treatment-NSO.dtd">
<tp:taxon-treatment xmlns:tp="http://www.plazi.org/taxpub"><tp:treatment-meta><kwd-group><label>Taxon classification</label><kwd>
              <named-content content-type="kingdom">Animalia</named-content>
            </kwd><kwd>
              <named-content content-type="order">Coleoptera</named-content>
            </kwd><kwd>
              <named-content content-type="family">Tenebrionidae</named-content>
            </kwd></kwd-group><mixed-citation publication-type="journal"><person-group><name><surname>Zhou</surname><given-names>Yong</given-names></name><name><surname>Chen</surname><given-names>Bin</given-names></name></person-group><article-title>﻿Asian species of the little-known subgenus <tp:taxon-name><tp:taxon-name-part taxon-name-part-type="genus" reg="Lagria"/><tp:taxon-name-part taxon-name-part-type="subgenus" reg="Lagria">Lagria</tp:taxon-name-part> (<tp:taxon-name-part taxon-name-part-type="subgenus" reg="Lagriella">Lagriella</tp:taxon-name-part>)</tp:taxon-name> (<tp:taxon-name><tp:taxon-name-part taxon-name-part-type="order">Coleoptera</tp:taxon-name-part></tp:taxon-name>, <tp:taxon-name><tp:taxon-name-part taxon-name-part-type="family">Tenebrionidae</tp:taxon-name-part></tp:taxon-name>, <tp:taxon-name><tp:taxon-name-part taxon-name-part-type="subfamily">Lagriinae</tp:taxon-name-part></tp:taxon-name>), with a new species and the first record from China</article-title><source>Zookeys</source><day>30</day><month>12</month><year>2025</year><volume>1265</volume><fpage>87</fpage><lpage>101</lpage><pub-id pub-id-type="doi">10.3897/zookeys.1265.171898</pub-id></mixed-citation></tp:treatment-meta><tp:nomenclature><label>Subgenus﻿</label><tp:taxon-name><object-id xmlns:xlink="http://www.w3.org/1999/xlink" content-type="arpha" xlink:type="simple">0BA4EC84-3BDB-5B1E-8905-DFC4C4E99B07</object-id>
            <tp:taxon-name-part taxon-name-part-type="genus" reg="Lagria"/>
            <tp:taxon-name-part taxon-name-part-type="subgenus" reg="Lagriella">Lagriella</tp:taxon-name-part>
          </tp:taxon-name><tp:taxon-authority>Borchmann, 1916</tp:taxon-authority><tp:nomenclature-citation-list><tp:nomenclature-citation><tp:taxon-name>
                <tp:taxon-name-part taxon-name-part-type="genus" reg="Lagriella">Lagriella</tp:taxon-name-part>
              </tp:taxon-name><comment>Borchmann, 1916: 90; Borchmann, 1936: 53 (brief description).</comment></tp:nomenclature-citation></tp:nomenclature-citation-list></tp:nomenclature><tp:treatment-sec sec-type="distribution" id="SECID0ETNAC"><title>Distribution.</title><p>Afrotropical region, Indo-Malayan region.</p></tp:treatment-sec></tp:taxon-treatment>
