# Supplementary material for: ﻿Asian species of the little-known subgenus Lagria (Lagriella) (Coleoptera, Tenebrionidae, Lagriinae), with a new species and the first record from China
Source: Zookeys. 2025 Dec 30;1265:87–101. doi: 10.3897/zookeys.1265.171898 (PMC12776028; doi:10.3897/zookeys.1265.171898)
Supplement: XML Treatment for Lagria (Lagriella) bimarginata [file zookeys.1265.171898-treatment3.xml]

<!DOCTYPE tp:taxon-treatment
  PUBLIC "-//TaxonX//DTD Taxonomic Treatment Publishing DTD v0 20100105//EN" "tax-treatment-NSO.dtd">
<tp:taxon-treatment xmlns:tp="http://www.plazi.org/taxpub"><tp:treatment-meta><kwd-group><label>Taxon classification</label><kwd>
              <named-content content-type="kingdom">Animalia</named-content>
            </kwd><kwd>
              <named-content content-type="order">Coleoptera</named-content>
            </kwd><kwd>
              <named-content content-type="family">Tenebrionidae</named-content>
            </kwd></kwd-group><mixed-citation publication-type="journal"><person-group><name><surname>Zhou</surname><given-names>Yong</given-names></name><name><surname>Chen</surname><given-names>Bin</given-names></name></person-group><article-title>﻿Asian species of the little-known subgenus <tp:taxon-name><tp:taxon-name-part taxon-name-part-type="genus" reg="Lagria"/><tp:taxon-name-part taxon-name-part-type="subgenus" reg="Lagria">Lagria</tp:taxon-name-part> (<tp:taxon-name-part taxon-name-part-type="subgenus" reg="Lagriella">Lagriella</tp:taxon-name-part>)</tp:taxon-name> (<tp:taxon-name><tp:taxon-name-part taxon-name-part-type="order">Coleoptera</tp:taxon-name-part></tp:taxon-name>, <tp:taxon-name><tp:taxon-name-part taxon-name-part-type="family">Tenebrionidae</tp:taxon-name-part></tp:taxon-name>, <tp:taxon-name><tp:taxon-name-part taxon-name-part-type="subfamily">Lagriinae</tp:taxon-name-part></tp:taxon-name>), with a new species and the first record from China</article-title><source>Zookeys</source><day>30</day><month>12</month><year>2025</year><volume>1265</volume><fpage>87</fpage><lpage>101</lpage><pub-id pub-id-type="doi">10.3897/zookeys.1265.171898</pub-id></mixed-citation></tp:treatment-meta><tp:nomenclature><label>﻿</label><tp:taxon-name><object-id xmlns:xlink="http://www.w3.org/1999/xlink" content-type="arpha" xlink:type="simple">231736CA-9CCB-5027-95E0-818DA3B40372</object-id>
            <tp:taxon-name-part taxon-name-part-type="genus" reg="Lagria">Lagria</tp:taxon-name-part> (<tp:taxon-name-part taxon-name-part-type="subgenus" reg="Lagriella">Lagriella</tp:taxon-name-part>) <tp:taxon-name-part taxon-name-part-type="species" reg="bimarginata">bimarginata</tp:taxon-name-part></tp:taxon-name><tp:taxon-authority>Fairmaire, 1896</tp:taxon-authority><xref ref-type="fig" rid="F2">Fig. 2</xref><tp:nomenclature-citation-list><tp:nomenclature-citation><tp:taxon-name>
                <tp:taxon-name-part taxon-name-part-type="genus" reg="Lagria">Lagria</tp:taxon-name-part> <tp:taxon-name-part taxon-name-part-type="species" reg="bimarginata">bimarginata</tp:taxon-name-part></tp:taxon-name><comment>Fairmaire, 1896: 40 (“Madura” [Madurai, Tamil Nadu, India], 1 female, description); <xref ref-type="bibr" rid="B2">Borchmann 1916</xref>: 91 (“Vorder-Indien”, redescription); <xref ref-type="bibr" rid="B3">Borchmann 1936</xref>: 53 (almost same as the previous).</comment></tp:nomenclature-citation></tp:nomenclature-citation-list></tp:nomenclature><tp:treatment-sec sec-type="type material" id="SECID0ESMAE"><title>Type material examined.</title><p>(1 ♀). <bold><italic>Holotype</italic></bold>: ♀ (Fig. <xref ref-type="fig" rid="F2">2C, D</xref>): 1) “Madura”, 2) [1481? illegible handwritten text], 3) “<italic><tp:taxon-name><tp:taxon-name-part taxon-name-part-type="genus" reg="Lagria">Lagria</tp:taxon-name-part></tp:taxon-name></italic> / <italic><tp:taxon-name><tp:taxon-name-part taxon-name-part-type="genus" reg="Lagria"/><tp:taxon-name-part taxon-name-part-type="species" reg="bimarginata">bimarginata</tp:taxon-name-part></tp:taxon-name></italic> / Fair India”, 4) MUSÉUM PARIS / 1906 / coll. L. FAIRMAIRE, 5) HOLOTYPE, 6) HOLOTYPE / <italic><tp:taxon-name><tp:taxon-name-part taxon-name-part-type="genus" reg="Lagria">Lagria</tp:taxon-name-part></tp:taxon-name> / <tp:taxon-name><tp:taxon-name-part taxon-name-part-type="genus" reg="Lagria"/><tp:taxon-name-part taxon-name-part-type="species" reg="bimarginata">bimarginata</tp:taxon-name-part></tp:taxon-name></italic> Fairmaire, 1896, 7) <named-content xmlns:xlink="http://www.w3.org/1999/xlink" content-type="dwc:institutional_code" xlink:title="Muséum national d’Histoire naturelle, Paris, France" xlink:href="http://grbio.org/institution/museum-national-dhistoire-naturelle-2" xlink:type="simple">MNHN</named-content>, Paris / EC52666, followed by a QR code.</p><fig id="F2" position="float" orientation="portrait"><object-id xmlns:xlink="http://www.w3.org/1999/xlink" content-type="doi" xlink:type="simple">10.3897/zookeys.1265.171898.figure2</object-id><object-id xmlns:xlink="http://www.w3.org/1999/xlink" content-type="arpha" xlink:type="simple">02105C49-2164-5D18-9D94-BFED2ADEB54B</object-id><label>Figure 2.</label><caption><p>Habitus of <tp:taxon-name><tp:taxon-name-part taxon-name-part-type="genus" reg="Lagria">L.</tp:taxon-name-part> (<tp:taxon-name-part taxon-name-part-type="subgenus" reg="Lagriella">Lagriella</tp:taxon-name-part>) <tp:taxon-name-part taxon-name-part-type="species" reg="bimarginata">bimarginata</tp:taxon-name-part></tp:taxon-name>. <bold>A, B.</bold> Male specimen determined by Borchmann: <bold>A.</bold> Dorsal view; <bold>B.</bold> Ventral view; <bold>C, D.</bold> Female holotype: <bold>C.</bold> Dorsal view; <bold>D.</bold> Ventral view; <bold>E, F.</bold> Labels: <bold>E.</bold> Labels of male specimen determined by Borchmann; <bold>F.</bold> Labels of holotype. Scale bar: 2 mm (<bold>A–D</bold>).</p></caption><graphic xmlns:xlink="http://www.w3.org/1999/xlink" xlink:href="zookeys-1265-087_article-171898__-g002.jpg" position="float" orientation="portrait" xlink:type="simple" id="oo_1502538.jpg"><uri content-type="original_file" xlink:type="simple">https://binary.pensoft.net/fig/1502538</uri></graphic></fig></tp:treatment-sec><tp:treatment-sec sec-type="material" id="SECID0EUPAE"><title>Other material examined.</title><p>(5 ♂) . 1 ♂: 1) “Trichinopoly [now Tiruchirappalli]”, 2) “<italic><tp:taxon-name><tp:taxon-name-part taxon-name-part-type="genus" reg="Lagriella">Lagriella</tp:taxon-name-part></tp:taxon-name></italic> / <italic><tp:taxon-name><tp:taxon-name-part taxon-name-part-type="genus" reg="Lagria"/><tp:taxon-name-part taxon-name-part-type="species" reg="bimarginata">bimarginata</tp:taxon-name-part></tp:taxon-name></italic> Fair”, 3) “Sammlung / F. Borchmann / Eing. Nr. 5, 1943”, 4) “<named-content xmlns:xlink="http://www.w3.org/1999/xlink" content-type="dwc:institutional_code" xlink:title="Museum of Nature Hamburg, Leibniz Institute for the Analysis of Biodiversity Change" xlink:href="http://grbio.org/institution/zoologisches-museum-hamburg" xlink:type="simple">ZMH</named-content> 849082”; 1 ♂: 1) “Shembaganur Süd. India”, 2) “<italic><tp:taxon-name><tp:taxon-name-part taxon-name-part-type="genus" reg="Lagriella">Lagriella</tp:taxon-name-part></tp:taxon-name> / <tp:taxon-name><tp:taxon-name-part taxon-name-part-type="genus" reg="Lagria"/><tp:taxon-name-part taxon-name-part-type="species" reg="bimarginata">bimarginata</tp:taxon-name-part></tp:taxon-name></italic> Fair”, 3) “Sammlung / F. Borchmann / Eing. Nr. 5, 1943”, 4) “<named-content xmlns:xlink="http://www.w3.org/1999/xlink" content-type="dwc:institutional_code" xlink:title="Museum of Nature Hamburg, Leibniz Institute for the Analysis of Biodiversity Change" xlink:href="http://grbio.org/institution/zoologisches-museum-hamburg" xlink:type="simple">ZMH</named-content> 849083”; 1 ♂ (Fig. <xref ref-type="fig" rid="F2">2A, B</xref>): 1) “Trichinopoly [now Tiruchirappalli]”, 2) “<italic><tp:taxon-name><tp:taxon-name-part taxon-name-part-type="genus" reg="Lagriella">Lagriella</tp:taxon-name-part></tp:taxon-name> / <tp:taxon-name><tp:taxon-name-part taxon-name-part-type="genus" reg="Lagria"/><tp:taxon-name-part taxon-name-part-type="species" reg="bimarginata">bimarginata</tp:taxon-name-part></tp:taxon-name></italic> Fair”, 3) “Sammlung / F. Borchmann / Eing. Nr. 5, 1943”, 4) “<named-content xmlns:xlink="http://www.w3.org/1999/xlink" content-type="dwc:institutional_code" xlink:title="Museum of Nature Hamburg, Leibniz Institute for the Analysis of Biodiversity Change" xlink:href="http://grbio.org/institution/zoologisches-museum-hamburg" xlink:type="simple">ZMH</named-content> 849084”; 1 ♂: 1) “Trichinopoly [now Tiruchirappalli]”, 2) “Sammlung / F. Borchmann / Eing. Nr. 5, 1943”, 3) “<named-content xmlns:xlink="http://www.w3.org/1999/xlink" content-type="dwc:institutional_code" xlink:title="Museum of Nature Hamburg, Leibniz Institute for the Analysis of Biodiversity Change" xlink:href="http://grbio.org/institution/zoologisches-museum-hamburg" xlink:type="simple">ZMH</named-content> 849085”; 1 ♂: 1) “Shembaganur Süd. India”, 2) “Sammlung / F. Borchmann / Eing. Nr. 5, 1943”, 3) “<named-content xmlns:xlink="http://www.w3.org/1999/xlink" content-type="dwc:institutional_code" xlink:title="Museum of Nature Hamburg, Leibniz Institute for the Analysis of Biodiversity Change" xlink:href="http://grbio.org/institution/zoologisches-museum-hamburg" xlink:type="simple">ZMH</named-content> 849086”.</p></tp:treatment-sec><tp:treatment-sec sec-type="diagnosis" id="SECID0EISAE"><title>Diagnosis.</title><p>Brown, dorsal surface with short setae. Male hindwings well-developed, antennomere XI as long as the combined length of four preceding segments, pronotum as long as wide (<xref ref-type="bibr" rid="B3">Borchmann 1936</xref>); female apterous, antennomeres XI equal to the combined length of two preceding antennomeres, pronotum transverse, elytra slightly expanded in basal 2/3.</p></tp:treatment-sec><tp:treatment-sec sec-type="distribution" id="SECID0ESSAE"><title>Distribution.</title><p>India.</p></tp:treatment-sec><ref-list><ref id="B2"><mixed-citation xmlns:xlink="http://www.w3.org/1999/xlink" xlink:type="simple"><person-group><name name-style="western"><surname>Borchmann</surname><given-names>F</given-names></name></person-group> (<year>1916</year>) <article-title>Die <tp:taxon-name><tp:taxon-name-part taxon-name-part-type="subfamily">Lagriinae</tp:taxon-name-part></tp:taxon-name> (Unterfamilie der <tp:taxon-name><tp:taxon-name-part taxon-name-part-type="family">Lagriidae</tp:taxon-name-part></tp:taxon-name>.).</article-title><source>Archiv für Naturgeschichte A</source><volume>81</volume>: <fpage>46</fpage>–<lpage>188</lpage>.</mixed-citation></ref><ref id="B3"><mixed-citation xmlns:xlink="http://www.w3.org/1999/xlink" xlink:type="simple"><person-group><name name-style="western"><surname>Borchmann</surname><given-names>F</given-names></name></person-group> (<year>1936</year>) <tp:taxon-name><tp:taxon-name-part taxon-name-part-type="order">Coleoptera</tp:taxon-name-part></tp:taxon-name><tp:taxon-name><tp:taxon-name-part taxon-name-part-type="clade">Heteromera</tp:taxon-name-part></tp:taxon-name> Fam. <tp:taxon-name><tp:taxon-name-part taxon-name-part-type="family">Lagriidae</tp:taxon-name-part></tp:taxon-name>. In: Wytsman PA (Ed.) Genera Insectorum. Vol. 35. Fasc 204. Louis Desmet-Verteneuil, Brussels, 1–561, 9 pls.</mixed-citation></ref></ref-list></tp:taxon-treatment>
