# Supplementary material for: ﻿Asian species of the little-known subgenus Lagria (Lagriella) (Coleoptera, Tenebrionidae, Lagriinae), with a new species and the first record from China
Source: Zookeys. 2025 Dec 30;1265:87–101. doi: 10.3897/zookeys.1265.171898 (PMC12776028; doi:10.3897/zookeys.1265.171898)
Supplement: XML Treatment for Lagria (Lagriella) cordata [file zookeys.1265.171898-treatment5.xml]

<!DOCTYPE tp:taxon-treatment
  PUBLIC "-//TaxonX//DTD Taxonomic Treatment Publishing DTD v0 20100105//EN" "tax-treatment-NSO.dtd">
<tp:taxon-treatment xmlns:tp="http://www.plazi.org/taxpub"><tp:treatment-meta><kwd-group><label>Taxon classification</label><kwd>
              <named-content content-type="kingdom">Animalia</named-content>
            </kwd><kwd>
              <named-content content-type="order">Coleoptera</named-content>
            </kwd><kwd>
              <named-content content-type="family">Tenebrionidae</named-content>
            </kwd></kwd-group><mixed-citation publication-type="journal"><person-group><name><surname>Zhou</surname><given-names>Yong</given-names></name><name><surname>Chen</surname><given-names>Bin</given-names></name></person-group><article-title>﻿Asian species of the little-known subgenus <tp:taxon-name><tp:taxon-name-part taxon-name-part-type="genus" reg="Lagria"/><tp:taxon-name-part taxon-name-part-type="subgenus" reg="Lagria">Lagria</tp:taxon-name-part> (<tp:taxon-name-part taxon-name-part-type="subgenus" reg="Lagriella">Lagriella</tp:taxon-name-part>)</tp:taxon-name> (<tp:taxon-name><tp:taxon-name-part taxon-name-part-type="order">Coleoptera</tp:taxon-name-part></tp:taxon-name>, <tp:taxon-name><tp:taxon-name-part taxon-name-part-type="family">Tenebrionidae</tp:taxon-name-part></tp:taxon-name>, <tp:taxon-name><tp:taxon-name-part taxon-name-part-type="subfamily">Lagriinae</tp:taxon-name-part></tp:taxon-name>), with a new species and the first record from China</article-title><source>Zookeys</source><day>30</day><month>12</month><year>2025</year><volume>1265</volume><fpage>87</fpage><lpage>101</lpage><pub-id pub-id-type="doi">10.3897/zookeys.1265.171898</pub-id></mixed-citation></tp:treatment-meta><tp:nomenclature><label>﻿</label><tp:taxon-name><object-id xmlns:xlink="http://www.w3.org/1999/xlink" content-type="arpha" xlink:type="simple">7BDBC43A-A9E4-5D25-826D-24283005A878</object-id>
            <tp:taxon-name-part taxon-name-part-type="genus" reg="Lagria">Lagria</tp:taxon-name-part> (<tp:taxon-name-part taxon-name-part-type="subgenus" reg="Lagriella">Lagriella</tp:taxon-name-part>) <tp:taxon-name-part taxon-name-part-type="species" reg="cordata">cordata</tp:taxon-name-part><object-id xmlns:xlink="http://www.w3.org/1999/xlink" content-type="zoobank" xlink:type="simple">https://zoobank.org/17D29356-6C8E-47DC-A875-8884215008D4</object-id></tp:taxon-name><tp:taxon-status xmlns:xlink="http://www.w3.org/1999/xlink" xlink:type="simple">sp. nov.</tp:taxon-status><xref ref-type="fig" rid="F4">Figs 4</xref><xref ref-type="fig" rid="F5">, 5</xref><xref ref-type="fig" rid="F6">, 6</xref><xref ref-type="fig" rid="F7">, 7</xref></tp:nomenclature><tp:treatment-sec sec-type="type locality" id="SECID0EO3AE"><title>Type locality.</title><p>China • Guizhou, Guiyang City, Baiyun District, Niuchang Buyi Ethnic Town.</p></tp:treatment-sec><tp:treatment-sec sec-type="type material" id="SECID0ET3AE"><title>Type material.</title><p>(5 ♂ 8 ♀, all preserved in <named-content xmlns:xlink="http://www.w3.org/1999/xlink" content-type="dwc:institutional_code" xlink:title="Chongqing Normal University, Chongqing, China" xlink:href="http://grbio.org/institution/chongqing-normal-university" xlink:type="simple">CNU</named-content>, with the exception of the final female from Hong Kong). <bold><italic>Holotype</italic></bold>: China • ♂ (Figs <xref ref-type="fig" rid="F4">4A, B</xref>, <xref ref-type="fig" rid="F5">5A</xref>); Guizhou, Guiyang City, Baiyun District, Niuchang Buyi Ethnic Town; 2024.V.22–24; Ri-Xin Jiang leg.; flight trap. <bold><italic>Paratypes</italic></bold>: China • 1♂ 1♀ (Figs <xref ref-type="fig" rid="F4">4C, D</xref>, <xref ref-type="fig" rid="F5">5B</xref>); “广西贺州大桂山七星冲” [Guangxi: Hezhou City, Daguishan Mountain, Qixingchong]; <named-content xmlns:xlink="http://www.w3.org/1999/xlink" content-type="dwc:verbatimCoordinates" xlink:type="simple"><named-content content-type="geo-json" specific-use="{&#34;type&#34;:&#34;Point&#34;,&#34;coordinates&#34;:[111.663889,24.061389]}" id="NCID0EX4AE" xlink:type="simple">24°03'41"N, 111°39'50"E</named-content></named-content>; alt. 100 m; 2021.V.9; “白兴龙采” [Xing-Long Bai leg.]; No. 21-5-9-1 • 3 ♀; “广西贺州大桂山留羊顶” [Guangxi, Hezhou City, Daguishan Mountain, Liuyangding]; <named-content xmlns:xlink="http://www.w3.org/1999/xlink" content-type="dwc:verbatimCoordinates" xlink:type="simple"><named-content content-type="geo-json" specific-use="{&#34;type&#34;:&#34;Point&#34;,&#34;coordinates&#34;:[111.717500,24.152222]}" id="NCID0E64AE" xlink:type="simple">24°09'08"N, 111°43'03"E</named-content></named-content>; alt. 660 m; 2021.V.9; “白兴龙采” [Xing-Long Bai leg.; No. 21-5-9-2 • 1 ♀: “广西大桂山森林公园” [Guangxi Dagui Mountain Forest Park]; <named-content xmlns:xlink="http://www.w3.org/1999/xlink" content-type="dwc:verbatimCoordinates" xlink:type="simple"><named-content content-type="geo-json" specific-use="{&#34;type&#34;:&#34;Point&#34;,&#34;coordinates&#34;:[111.721111,24.166944]}" id="NCID0EH5AE" xlink:type="simple">24°10'01"N, 111°43'16"E</named-content></named-content>; alt. 160 m; 2021.V.10; “白兴龙采” [Xing-Long Bai leg.]; No. 21-5-10-1 • 1 ♂; same as the holotype • 1 ♂; same as the holotype, but 2024.V.15–21 • 1 ♂ 1 ♀ (Fig. <xref ref-type="fig" rid="F6">6A</xref>); Guizhou, Guiyang City, Baiyun District, Niuchang Buyi Ethnic Town; 2023.III.30; Ri-Xin Jiang leg. • 1 ♀; Guizhou, Guiyang City, Baiyun District, Niuchang Buyi Ethnic Town; 2024.I.13; Ri-Xin Jiang, Yong Zhou and Zhi-Xiang Tan leg. • 1 ♀; “湖南永州市江永县千家峒大泊水瀑布景区大门” [Hunan, Yongzhou City, Jiangyong County, Entrance of Qianjiadong Daboshui Waterfall Scenic Area]; <named-content xmlns:xlink="http://www.w3.org/1999/xlink" content-type="dwc:verbatimCoordinates" xlink:type="simple"><named-content content-type="geo-json" specific-use="{&#34;type&#34;:&#34;Point&#34;,&#34;coordinates&#34;:[111.311389,25.410000]}" id="NCID0ET5AE" xlink:type="simple">25°24'36"N, 111°18'41"E</named-content></named-content>; alt. 330 m; 2020.VIII.28–29; “邱鹭采” [Lu Qiu leg.] • 1 ♀; “黃龍坑郊遊徑” [Hong Kong, Wong Lung Hang Country Trail]; alt. 460 m; 2023.VII.25; Matthew-T Hamer, Yuen-Lam Ng and Kit-Lam Tang leg.; litter sifting; <named-content xmlns:xlink="http://www.w3.org/1999/xlink" content-type="dwc:institutional_code" xlink:title="Institute of Zoology, Chinese Academy of Sciences, Beijing, China" xlink:href="http://grbio.org/institution/institute-zoology-chinese-academy-sciences" xlink:type="simple">IZCAS</named-content>.</p><fig id="F4" position="float" orientation="portrait"><object-id xmlns:xlink="http://www.w3.org/1999/xlink" content-type="doi" xlink:type="simple">10.3897/zookeys.1265.171898.figure4</object-id><object-id xmlns:xlink="http://www.w3.org/1999/xlink" content-type="arpha" xlink:type="simple">CC3B8521-3AEF-56EB-8FED-804ADE6C9779</object-id><label>Figure 4.</label><caption><p>Habitus of <tp:taxon-name><tp:taxon-name-part taxon-name-part-type="genus" reg="Lagria">L.</tp:taxon-name-part> (<tp:taxon-name-part taxon-name-part-type="subgenus" reg="Lagriella">Lagriella</tp:taxon-name-part>) <tp:taxon-name-part taxon-name-part-type="species" reg="cordata">cordata</tp:taxon-name-part></tp:taxon-name> sp. nov. <bold>A, B.</bold> Holotype: <bold>A.</bold> Dorsal view; <bold>B.</bold> Ventral view; <bold>C, D.</bold> Female paratype (2021.V.9, Guangxi, Hezhou City, Daguishan Mountain, Qixingchong, No. 21-5-9-1): <bold>C.</bold> Dorsal view; <bold>D.</bold> Ventral view. Scale bar: 2 mm (<bold>A–D</bold>).</p></caption><graphic xmlns:xlink="http://www.w3.org/1999/xlink" xlink:href="zookeys-1265-087_article-171898__-g004.jpg" position="float" orientation="portrait" xlink:type="simple" id="oo_1502540.jpg"><uri content-type="original_file" xlink:type="simple">https://binary.pensoft.net/fig/1502540</uri></graphic></fig><fig id="F5" position="float" orientation="portrait"><object-id xmlns:xlink="http://www.w3.org/1999/xlink" content-type="doi" xlink:type="simple">10.3897/zookeys.1265.171898.figure5</object-id><object-id xmlns:xlink="http://www.w3.org/1999/xlink" content-type="arpha" xlink:type="simple">8945D75C-3927-5828-AA50-3C8633382D45</object-id><label>Figure 5.</label><caption><p>Lateral view of <tp:taxon-name><tp:taxon-name-part taxon-name-part-type="genus" reg="Lagria">L.</tp:taxon-name-part> (<tp:taxon-name-part taxon-name-part-type="subgenus" reg="Lagriella">Lagriella</tp:taxon-name-part>)</tp:taxon-name> spp. <bold>A, B.</bold><tp:taxon-name><tp:taxon-name-part taxon-name-part-type="genus" reg="Lagria">L.</tp:taxon-name-part> (<tp:taxon-name-part taxon-name-part-type="subgenus" reg="Lagriella">Lagriella</tp:taxon-name-part>) <tp:taxon-name-part taxon-name-part-type="species" reg="cordata">cordata</tp:taxon-name-part></tp:taxon-name> sp. nov.: <bold>A.</bold> Male; <bold>B.</bold> Female; <bold>C.</bold><tp:taxon-name><tp:taxon-name-part taxon-name-part-type="genus" reg="Lagria">L.</tp:taxon-name-part> (<tp:taxon-name-part taxon-name-part-type="subgenus" reg="Lagriella">Lagriella</tp:taxon-name-part>) <tp:taxon-name-part taxon-name-part-type="species" reg="andrewesi">andrewesi</tp:taxon-name-part></tp:taxon-name>, female; <bold>D.</bold><tp:taxon-name><tp:taxon-name-part taxon-name-part-type="genus" reg="Lagria">L.</tp:taxon-name-part> (<tp:taxon-name-part taxon-name-part-type="subgenus" reg="Lagriella">Lagriella</tp:taxon-name-part>) <tp:taxon-name-part taxon-name-part-type="species" reg="mima">mima</tp:taxon-name-part></tp:taxon-name>, female. Scale bars: 2 mm (<bold>A, B</bold>); 2 mm (<bold>C, D</bold>).</p></caption><graphic xmlns:xlink="http://www.w3.org/1999/xlink" xlink:href="zookeys-1265-087_article-171898__-g005.jpg" position="float" orientation="portrait" xlink:type="simple" id="oo_1502541.jpg"><uri content-type="original_file" xlink:type="simple">https://binary.pensoft.net/fig/1502541</uri></graphic></fig><fig id="F6" position="float" orientation="portrait"><object-id xmlns:xlink="http://www.w3.org/1999/xlink" content-type="doi" xlink:type="simple">10.3897/zookeys.1265.171898.figure6</object-id><object-id xmlns:xlink="http://www.w3.org/1999/xlink" content-type="arpha" xlink:type="simple">8286FE80-544F-5B57-ABEC-2674CDC96E2F</object-id><label>Figure 6.</label><caption><p>Partial dorsal surface and aedeagus of <tp:taxon-name><tp:taxon-name-part taxon-name-part-type="genus" reg="Lagria">L.</tp:taxon-name-part> (<tp:taxon-name-part taxon-name-part-type="subgenus" reg="Lagriella">Lagriella</tp:taxon-name-part>) <tp:taxon-name-part taxon-name-part-type="species" reg="cordata">cordata</tp:taxon-name-part></tp:taxon-name> sp. nov. <bold>A.</bold> Partial dorsal surface (female, 2023.III.30, Guiyang City, Baiyun District, Niuchang Buyi Ethnic Town), showing exposed abdominal tergites when right elytron was lifted (arrow indicates posterior margin of tergites); <bold>B, C.</bold> Aedeagus: <bold>B.</bold> Ventral view; <bold>C.</bold> Lateral view. Scale bars: 2 mm (<bold>A</bold>); 1 mm (<bold>B, C</bold>).</p></caption><graphic xmlns:xlink="http://www.w3.org/1999/xlink" xlink:href="zookeys-1265-087_article-171898__-g006.jpg" position="float" orientation="portrait" xlink:type="simple" id="oo_1502542.jpg"><uri content-type="original_file" xlink:type="simple">https://binary.pensoft.net/fig/1502542</uri></graphic></fig></tp:treatment-sec><tp:treatment-sec sec-type="diagnosis" id="SECID0E5DAG"><title>Diagnosis.</title><p>Body small-sized, elytra bearing a dark longitudinal band medial to humeral callosity (Fig. <xref ref-type="fig" rid="F4">4A, C</xref>), male hindwings well-developed, epipleura strongly widened (Fig. <xref ref-type="fig" rid="F4">4B, D</xref>), about 3× as wide as metanepisternum, pronotum transverse; female apterous, elytra exceptionally convex (Fig. <xref ref-type="fig" rid="F5">5B</xref>), abruptly dilated in basal 1/3 and forming a heart-shaped outline when closed (Fig. <xref ref-type="fig" rid="F4">4C</xref>). The new species resembles <tp:taxon-name><tp:taxon-name-part taxon-name-part-type="genus" reg="Lagria">L.</tp:taxon-name-part> (<tp:taxon-name-part taxon-name-part-type="subgenus" reg="Lagria">Lagria</tp:taxon-name-part>) <tp:taxon-name-part taxon-name-part-type="species" reg="kondoi">kondoi</tp:taxon-name-part></tp:taxon-name> Masumoto, 1988 in the large eyes and transverse pronotum but differs in the following: 1) the shorter terminal antennomere, 2) the broader elytra, 3) the coarser punctation on pronotum and elytra, and 4) the apterous female (<xref ref-type="bibr" rid="B9">Masumoto 1988</xref>). Within its subgenus, the new species is most similar to <tp:taxon-name><tp:taxon-name-part taxon-name-part-type="genus" reg="Lagria">L.</tp:taxon-name-part> (<tp:taxon-name-part taxon-name-part-type="subgenus" reg="Lagriella">Lagriella</tp:taxon-name-part>) <tp:taxon-name-part taxon-name-part-type="species" reg="andrewesi">andrewesi</tp:taxon-name-part></tp:taxon-name>, key diagnostic differences are provided in the key above.</p></tp:treatment-sec><tp:treatment-sec sec-type="description" id="SECID0EUFAG"><title>Description.</title><p><bold><italic>Holotype</italic></bold> ♂ (Figs <xref ref-type="fig" rid="F4">4A, B</xref>, <xref ref-type="fig" rid="F5">5A</xref>). Body length 4.9 mm, width 2.6 mm. Body small-sized, hindwings well-developed, slightly shiny, about 1.88× as long as wide; entirely brown, except for darker antennomeres III–XI, elytral posterior half, metaventrite and abdominal ventrites, each elytron with a dark longitudinal band in impression between humeral callosity and elytral disc, arched inward, extending from elytral base to basal 1/4. Dorsal, ventral surface and legs with short setae.</p><p>Head circular, widest at eye level. Mouthparts slightly protruding forward; apical maxillary palpomeres campanulate, with oblique apical margin, cavate in apical surface; mandibles small, bending inward, embracing labrum; labrum slightly transverse, the visible portion cordiform, slightly emarginate anteriorly; labroepistomal membrane visible; epistoma elevated, positioned higher than labrum, strongly transverse, trapezoidal, with anterior margin nearly straight, sparsely covered by minute punctures. Frons densely and coarsely punctate, with anterior portion gently elevated, broadly separated from epistoma by forward-arched frontoepistomal impression; frontal canthus weak. Eyes large, slightly bulging, with anterior margin moderately emarginate, interocular distance about 0.74× as long as eye diameter. Antennae filiform, surpassing mesocoxae when directed backwards but not reaching metacoxae, length ratios of antennomeres I–XI as 19: 14: 20: 18: 16: 17: 19: 18: 18: 18: 33, antennomere XI elongated, slightly inflated distally, with pointed apex, almost equal to the combined length of two preceding antennomeres.</p><p>Prothorax transverse, about 0.57× as long as wide, widest across median portion, slightly wider than head at widest point, narrowly constricted before base. Pronotum convex, densely and coarsely punctate, denser in lateral portions, median intervals forming elevated, broad wrinkles, with disc transversely impressed in mid area before base; anterolateral angles obtuse, posterolateral angles round, slightly projecting laterally; anterior margin arched forward, posterior margin almost straight with narrow carina, lateral portions roundly bending toward ventral surface with margins invisible in dorsal view. Prosternal process narrow, not elevated, expanded backwards, apex round.</p><p>Scutellar shield triangular, punctate, with straight lateral sides, acute apex. Elytra wide, slightly convex (Fig. <xref ref-type="fig" rid="F5">5A</xref>), expanded in basal 1/2, then contracted backwards, 1.44× as long as wide and 6.03× as long as prothorax, with disc impressed medially in basal 1/4; surface with irregular and coarse punctures separated by interspaces equal as to 2× puncture diameter, punctures becoming sparser toward elytral apex, some elytral intervals forming elevated wrinkles, especially on anterolateral and anterior portions; humeral callosity prominent, punctate, rounded in dorsal view, separated from disc by shallow impression; elytral margins distinct, visible in dorsal view except for portions beneath humeral callosity; epipleura punctate, strongly widened, about 3× as wide as metanepisternum. Metaventrite sparsely punctate, emarginate apically, elevated, higher than metacoxae.</p><p>Legs short, unmodified; femora slightly clavate, punctate; tibiae straight; metatarsomere I longest, almost equal to the combined length of metatarsomeres II–IV. Abdominal ventrites sparsely punctate, each ventrite with two nearly round impression laterally. Aedeagus slightly curved in lateral view (Fig. <xref ref-type="fig" rid="F6">6C</xref>); parameres triangularly elongate, with lateral margins slightly curved inward distally (Fig. <xref ref-type="fig" rid="F6">6B</xref>).</p><p><bold><italic>Female</italic></bold> (Figs <xref ref-type="fig" rid="F4">4C, D</xref>, <xref ref-type="fig" rid="F5">5B</xref>). Body length 4.9 mm, width 2.9 mm. Body apterous (Fig. <xref ref-type="fig" rid="F6">6A</xref>, not described female), prothorax and legs darker, the elytral dark band darker and shorter, broadening posteriorly. Eyes small, interocular distance about 2.52× as long as eye diameter; antennae shorter, length ratios of antennomeres I–XI as 18: 10: 18: 16: 13: 14: 16: 15: 15: 13: 22, slightly shorter than the combined length of two preceding antennomeres; prothorax trapezoidal, about 0.62× as long as wide, widest before anterior margin, pronotum strongly convex; elytra exceptionally convex (Fig. <xref ref-type="fig" rid="F5">5B</xref>), sharply expanded in basal 1/3, then contracted backwards, 1.24× as long as wide, with disc not impressed medially in basal 1/4, humeral callosity not prominent, elytral margins visible in apical portions; epipleura wider. Metaventrite narrow.</p></tp:treatment-sec><tp:treatment-sec sec-type="etymology" id="SECID0EQHAG"><title>Etymology.</title><p>The species epithet <italic>cordata</italic> (Latin for heart-shaped) refers to the female elytra forming a cordate outline when closed together.</p></tp:treatment-sec><tp:treatment-sec sec-type="distribution" id="SECID0EAIAG"><title>Distribution.</title><p>China: Guizhou, Guangxi, Hong Kong, Hunan.</p></tp:treatment-sec><tp:treatment-sec sec-type="ecology" id="SECID0EFIAG"><title>Ecology.</title><p>All examined female specimens were collected while actively moving from the ground. In contrast, some male specimens from Guiyang, Guizhou were captured using flight-intercept traps by Dr Ri-Xin Jiang, suggesting sexual dimorphism in wing morphology (female apterous, versus hindwings well-developed in male). Specimens from Guangxi, provided by Xing-Long Bai, included individuals attracted to light, indicating possible phototactic behaviour. Notably, three specimens collected in January and March in Guizhou were found beneath stones, suggesting the new species may utilize subterranean shelters for overwintering (Fig. <xref ref-type="fig" rid="F7">7A, B</xref>).</p><fig id="F7" position="float" orientation="portrait"><object-id xmlns:xlink="http://www.w3.org/1999/xlink" content-type="doi" xlink:type="simple">10.3897/zookeys.1265.171898.figure7</object-id><object-id xmlns:xlink="http://www.w3.org/1999/xlink" content-type="arpha" xlink:type="simple">255D47C7-90E0-5295-9AEE-16880C324732</object-id><label>Figure 7.</label><caption><p>Natural habitats of <tp:taxon-name><tp:taxon-name-part taxon-name-part-type="genus" reg="Lagria">L.</tp:taxon-name-part> (<tp:taxon-name-part taxon-name-part-type="subgenus" reg="Lagriella">Lagriella</tp:taxon-name-part>) <tp:taxon-name-part taxon-name-part-type="species" reg="cordata">cordata</tp:taxon-name-part></tp:taxon-name> sp. nov. <bold>A, B.</bold> Adult in overwintering state beneath rocks (note appendage retraction) (photographed by Dr Ri-Xin Jiang): <bold>A.</bold> Male (2023.III.30, Guizhou, Guiyang City, Baiyun District, Niuchang Buyi Ethnic Town); <bold>B.</bold> Female, same as the previous; <bold>C.</bold> A female wandering on artificial pavement (Guizhou, Zunyi, Dabanshui Forest Park, photographed by Mr Yu-Zhou Huang); <bold>D.</bold> General habitat in Guangxi, Jinxiu Yao Autonomous County, Dayao Mountain National Nature Reserve, photographed by Mr Qian-Le Lu; <bold>E.</bold> A female on rock surface (same data as D).</p></caption><graphic xmlns:xlink="http://www.w3.org/1999/xlink" xlink:href="zookeys-1265-087_article-171898__-g007.jpg" position="float" orientation="portrait" xlink:type="simple" id="oo_1502543.jpg"><uri content-type="original_file" xlink:type="simple">https://binary.pensoft.net/fig/1502543</uri></graphic></fig></tp:treatment-sec><ref-list><ref id="B9"><mixed-citation xmlns:xlink="http://www.w3.org/1999/xlink" xlink:type="simple"><person-group><name name-style="western"><surname>Masumoto</surname><given-names>K</given-names></name></person-group> (<year>1988</year>) <article-title>A study of the Taiwanese <tp:taxon-name><tp:taxon-name-part taxon-name-part-type="family">Lagriidae</tp:taxon-name-part></tp:taxon-name>.</article-title><source>Entomological Review of Japan</source><volume>43</volume>(<issue>1</issue>): <fpage>33</fpage>–<lpage>52</lpage>.</mixed-citation></ref></ref-list></tp:taxon-treatment>
